# Supplementary material for: Crisscross multilayering of cell sheets
Source: PNAS Nexus. 2023 Feb 3;2(3):pgad034. doi: 10.1093/pnasnexus/pgad034 (PMC10019763; doi:10.1093/pnasnexus/pgad034)
Supplement: pgad034_Supplementary_Data [file pgad034_supplementary_data.zip]

Archive with 5 entries (5 files):
- PNASNEXUS-PNASNEXUS-2022-01274-T-s05.avi
- supp figures movies table with captions nexus EGTA.PDF
- PNASNEXUS-PNASNEXUS-2022-01274-T-s02.avi
- PNASNEXUS-PNASNEXUS-2022-01274-T-s03.avi
- PNASNEXUS-PNASNEXUS-2022-01274-T-s04.avi
